# Supplementary material for: Quantification and Optimization of Ethanolic Extract Containing the Bioactive Flavonoids from Millettia pulchra Radix
Source: Molecules. 2021 Jun 15;26(12):3641. doi: 10.3390/molecules26123641 (PMC8232251; doi:10.3390/molecules26123641)
Supplement: Supplementary file 1 [file molecules-26-03641-s001.zip]

Archive with 1 entries (1 files):
- molecules-1247115-SI.pdf
